# Supplementary material for: Lipopolysaccharide (LPS) potentiates hydrogen peroxide toxicity in T98G astrocytoma cells by suppression of anti-oxidative and growth factor gene expression
Source: BMC Genomics. 2008 Dec 16;9:608. doi: 10.1186/1471-2164-9-608 (PMC2631585; doi:10.1186/1471-2164-9-608)
Supplement: Additional file 1 — The 127 genes with altered gene expression in the T98G cells after treatment with LPS. The 127 genes that were up and down regulated in the T98G cells after LPS treatment. [file 1471-2164-9-608-S1.xls]

## Sheet: Table S1
	Table S1. The 127 gene with altered gene expressesion in the T98G cells after treatment with LPS
	Accession Number		Gene Name	Control (PBS)	LPS
					1 mg/ml	5 mg/ml
			Down-Regulated at 1 mg/ml LPS
	Antibacterial Factors
		NM_020993	B-cell CLL/lymphoma 7A (BCL7A)	53786.7	30215	26784
		NM_001735	sapiens complement component 5 (C5)	118067	36346.8	26082.9
		NM_000565	interleukin 6 receptor (IL6R)	33591.7	20238.6	16233.7
	Anti-Oxidants
		NM_001512	glutathione S-transferase A4 (GSTA4)	108495	37614.3	31249.6
		NM_020998	macrophage-stimulating protein (MST1)	43538.3	21674	12256.4
	Apoptosis
		NM_006410	HIV-1 Tat interactive protein 2, 30kDa (HTATIP2)	41330.6	10856.9	5202.95
		NM_000435	Notch homolog 3 (Drosophila) (NOTCH3),	187233	74690	49695.4
		NM_001618	poly (ADP-ribose) polymerase family, member 1 (PARP1),	195367	66744.6	60776.2
		NM_021136	reticulon 1 (RTN1)	36586.7	21636.4	17553.1
	Brain Function
		NM_000027	aspartylglucosaminidase (AGA)	216257	70067	66181.4
	Cancer Markers
		NM_016730	folate receptor 1 (adult) (FOLR1)	104298	54671.2	46216.6
		NM_005635	synovial sarcoma, X breakpoint 1 (SSX1)	100711	71070.7	54457.4
	Cytoskeletal Constitution and Rearrangement
		NM_001621	aryl hydrocarbon receptor (AHR)	176938	66646.6	52136
		NM_000269	non-metastatic cells 1, protein (NM23A) expressed in (NME1)	66744.4	43370	43159.1
		NM_003289	tropomyosin 2 (beta) (TPM2)	114268	64438	63638.7
		NM_015873	villin-like (VILL)	64059.7	22701	16403.3
	Extra Cellular Matrix-Degrading Protease
		NM_007038	ADAM metallopeptidase with thrombospondin type 1 motif, 5 (aggrecanase-2) (ADAMTS5)	62603.6	35934.4	30139.2
	Growth Factor and Gene Transcription
		NM_018127	elaC homolog 2 (E. coli) (ELAC2)	132613	72297.1	62975.5
		NM_003506	frizzled homolog 6 (Drosophila) (FZD6),	67668.2	41533.9	38966.3
		NM_002086	growth factor receptor-bound protein 2 (GRB2)	100351	58359	55976.2
		NM_018344	solute carrier family 29 (nucleoside transporters), member 3 (SLC29A3)	62867.3	35216.1	23643.7
		M35410	insulin-like growth factor binding protein 2 (IGFBP2)	119651	68291.8	62115.5
		NM_021724	nuclear receptor subfamily 1, group D, member 1 (NR1D1)	69643.6	42197.7	40171.2
		NM_001012	ribosomal protein S8 (RPS8)	106792	56919.2	43604.2
		NM_001050	somatostatin receptor 2 (SSTR2)	76186	31808	20711.7
		NM_003087	synuclein, gamma (breast cancer-specific protein 1) (SNCG)	47744.4	28088.7	15980.1
		NM_015906	tripartite motif-containing 33 (TRIM33),	93074.1	57666.1	53248.2
		NM_000222	v-kit Hardy-Zuckerman 4 feline sarcoma viral oncogene homolog (KIT)	142805	63345.8	61605.1
	Hemostasis
		NM_000624	peptidase inhibitor, clade A (alpha-1 antiproteinase, antitrypsin), member 5 (SERPINA5)	250035	73947.2	63778.1
	Imflammation amd Immunity
		NM_000963	Cyclooxygenase-2 (COX2)	14400.9	6260.86	6001.5
	Transfer of Cargo Between Intracellular Membrane Organelles
		NM_016577	RAB6B, member RAS oncogene family (RAB6B)	139780	66329.1	48811.5
			Down-Regulated at 5 mg/ml LPS
	Adhesion
		NM_001797	cadherin 11, type 2, OB-cadherin (osteoblast) (CDH11)	78357.3	57762.9	32920
	Anti-Oxidant
		NM_001915	cytochrome b-561 (CYB561)	110172	73171	55178.2
		NM_005400	protein kinase C, epsilon (PRKCE)	28096.5	22296.4	13925.2
		NM_004624	vasoactive intestinal peptide receptor 1 (VIPR1)	22755.5	18526.7	12266.1
	Apoptosis
		NM_000041	apolipoprotein E (APOE)	24792.3	16887	6179.2
		NM_001964	early growth response 1 (EGR1)	14884.4	11549	8552.76
	Brain Function
		NM_005822	regulator of calcineurin 2 (RCAN2)	113168	54677.2	30929.7
		NM_000441	solute carrier family 26, member 4 (SLC26A4)	54633.1	46732.7	24207.7
		NM_004283	RAB3D, member RAS oncogene family (RAB3D)	44418.6	38476.1	25975
		NM_003045	solute carrier family 7 (cationic amino acid transporter, y+ system), member 1 (SLC7A1)	50742.3	32170.4	21981.5
	Cell cycle regulation
		NM_005982	SIX homeobox 1 (SIX1)	31123.3	22771.4	19435.3
		NM_005994	T-box 2 (TBX2)	59408.8	41200.7	36296.5
	Cytoskeletal Constitution and Rearrangement
		NM_003023	SH3-domain binding protein 2 (SH3BP2)	17742.1	12681.5	5699.52
	Growth Factor and Gene Transcription
		NM_016135	ets variant gene 7 (TEL2 oncogene) (ETV7)	53151.5	39044.4	19892.3
		NM_006732	FBJ murine osteosarcoma viral oncogene homolog B (FOSB)	36893.1	24356.1	11934.8
		NM_022963	fibroblast growth factor receptor 4 (FGFR4)	16677.6	15424.9	9445.43
		Y12863	growth factor FIGF	22561.8	20806.1	7917.32
		NM_002957	retinoid X receptor, alpha (RXRA)	31784.5	20505.3	17539
		NM_004630	splicing factor 1 (SF1)	94133.4	64731.5	60565.1
		NM_005252	v-fos FBJ murine osteosarcoma viral oncogene homolog (FOS)	50011.9	30363	23636.2
			Up-Regulated under 1 mg/ml LPS
	Adhesion
		NM_005936	myeloid/lymphoid or mixed-lineage leukemia (trithorax homolog, Drosophila); translocated to, 4 (MLLT4)	4359.67	9640.62	11632.1
		NM_002354	tumor-associated calcium signal transducer 1 (TACSTD1)	2771.93	18957	29591.8
	Angiogenesis
		NM_014226	renal tumor antigen (RAGE)	3549.69	17350.2	20983.2
	Apoptosis
		U82987	Bcl-2 binding component 3 (bbc3)	753.95	2090.74	2767.69
		NM_004403	Deafness, autosomal dominant 5 (DFNA5)	9836.18	20701.8	23426.7
		NM_012306	Fas apoptotic inhibitory molecule 2 (FAIM2)	721.78	1705.94	3101.19
	Brain Function
		NM_000754	catechol-O-methyltransferase (COMT)	674.98	2069.18	2940.17
		NM_004557	Notch homolog 4 (Drosophila) (NOTCH4)	412.49	2229.27	2951.94
		NM_002962	S100 calcium binding protein A5 (S100A5)	791.88	1340.83	2193.11
	Cancer Marker
		NM_005814	glycoprotein A33 (transmembrane) (GPA33)	406.87	1620.57	2610.81
	Cell Cycle Regulation
		NM_004378	cellular retinoic acid binding protein 1 (CRABP1)	974.9	3177.65	4643.59
		NM_003914	cyclin A1 (CCNA1)	2772.5	5594.61	6206.73
		NM_017830	OCIA domain containing 1 (OCIAD1)	9772.23	30095.2	38114.1
	Cell Junction
		XM_003151	claudin 1 (CLDN1)	4813.75	11698.3	15859.9
		NM_001943	desmoglein 2 (DSG2)	1842.44	4517.4	7926.54
	Cytoskeletal Constitution and Rearrangement
		NM_002613	3-phosphoinositide dependent protein kinase-1 (PDPK1)	3964.44	13831.3	26545.4
		NM_014353	RAB26, member RAS oncogene family (RAB26)	1311.74	2564.22	2640.72
		NM_005613	regulator of G-protein signalling 4 (RGS4)	501.33	1924.94	3053.79
		NM_003186	transgelin	879.75	1538.87	3248.83
	DNA Damage Repair
		NM_012222	mutY homolog (E. coli) (MUTYH)	889.73	3182.18	3322.69
	Extra Celluar Signals
		NM_014272	ADAM metallopeptidase with thrombospondin type 1 motif, 7 (ADAMTS7)	1811.9	6420.07	8262.34
		NM_007036	endothelial cell-specific molecule 1 (ESM1)	1048.29	12116.3	18227.9
		NM_002643	phosphatidylinositol glycan anchor biosynthesis, class F (PIGF)	1120.37	3216.98	4812.4
		NM_020975	ret proto-oncogene (RET)	1175.48	2208.77	2365.56
		NM_012466	tetraspanin 16 (TSPAN16)	527.46	1491.05	2117.98
		NM_007255	xylosylprotein beta 1,4-galactosyltransferase, polypeptide 7 (galactosyltransferase I) (B4GALT7)	19507.2	51064.2	79717
	Growth Factor and Related Protein Factors
		NM_000760	colony stimulating factor 3 receptor (granulocyte) (CSF3R)	744.98	1514.64	1918.2
		NM_001429	E1A binding protein p300 (EP300)	10221.3	29576.5	32866.1
		NM_004956	ets variant gene 1 (ETV1)	1101.73	3689.56	4191.8
		NM_003923	forkhead box H1 (FOXH1)	684.38	3549.86	4205.67
		NM_013275	nasopharyngeal carcinoma susceptibility protein; lz16/ankyrin repeat domain 11 (ANKRD11)	4288.37	11606.7	17001.2
		NM_006180	neurotrophic tyrosine kinase receptor, type 2 (NTRK2)	905.99	7445.02	14961.4
		NM_013945	paired box 7 isoform 2	635.73	1841.64	2749.35
		NM_005732	RAD50 homolog (S. cerevisiae) (RAD50)	3467.51	11102.2	13674.8
		NM_005077	transducin-like enhancer of split 1, homolog of Drosophila E(spl)	1149.89	2429.75	3004.44
		NM_005375	v-myb myeloblastosis viral oncogene homolog (avian) (MYB)	3165.52	9170.54	10707.1
	Hemostasis
		NM_000638	vitronectin (VTN)	1271.73	2189.54	4050.01
	Imflammation amd Immunity
		NM_001565	chemokine (C-X-C motif) ligand 10 (CXCL10)	8528.33	50088.6	167449
		L34093	(clone 94) MHC class II HLA-DQA1*0503	969.38	2805.75	10542.3
		NM_000063	complement component 2 (C2)	1929.94	3953.48	5469.18
		NM_002198	interferon regulatory factor 1 (IRF1)	6056.88	16323.5	20666.3
		NM_000641	interleukin 11 (IL11)	817.02	4237.75	6163.59
		NM_000640	interleukin 13 receptor, alpha 2 (IL13RA2)	466.64	2314.39	2458.33
		NM_002425	matrix metallopeptidase 10 (stromelysin 2) (MMP10)	809.28	1712.39	2650.49
		NM_000603	nitric oxide synthase 3 (endothelial cell) (NOS3)	609.16	1138.13	3365.1
		NM_001198	PR domain containing 1, with ZNF domain (PRDM1)	24384.7	43253.5	44368.8
		NM_005623	chemokine (C-C motif) ligand 8 (CCL8)	566.26	1646.75	3391.3
		NM_003807	tumor necrosis factor (ligand) superfamily, member 14 (TNFSF14)	2938.9	6210.39	7458.47
	Introcellular Transport
		NM_004486	golgi autoantigen, golgin subfamily a, 2 (GOLGA2)	986.54	3394.79	4161.49
	Others
		NM_007275	tumor suppressor candidate 2 (TUSC2)	13739.5	25911	31816.8
		NM_018850	ATP-binding cassette, subfamily B, member 4 isoform C	443.91	1822.85	2234.7
		NM_002734	cAMP-dependent protein kinase, regulatory subunit alpha 1 (PRKAR1A)	1010.06	1515.21	2095.99
		NM_013404	mesothelin (MSLN)	1107.15	3289.41	3921.65
		NM_003785	P antigen family, member 1 (prostate associated) (PAGE1)	1879.32	4845.73	4998.59
		NM_021978	suppression of tumorigenicity 14 (colon carcinoma)(ST14)	430.21	1405.37	3663.09
			Up-Regulated at 5 mg/ml LPS
	Apoptosis
		NM_003824	Fas (TNFRSF6)-associated via death domain (FADD)	3556.63	4048.41	13711.3
	Brain Function
		NM_014351	sulfotransferase family 4A, member 1 (SULT4A1)	1309.47	1827.2	2430.52
	Cytoskeletal Constitution and Rearrangement
		NM_017534	myosin heavy polypeptide 2	1094.57	1577.62	3735.72
	Extra celluar Signals
		NM_001150	membrane alanine aminopeptidase precursor	1113.6	1718.01	2095.74
	Inflammation amd Immunity
		NM_006112	peptidylprolyl isomerase E (cyclophilin E) (PPIE)	13430.6	19069.3	22844.8
	DNA replication
		NM_005915	MCM6 minichromosome maintenance deficient 6 (MIS5homolog; S. pombe) (S. cerevisiae) (MCM6)	11519.4	22144.1	33024.9
		NM_014321	origin recognition complex, subunit 6 like (yeast) (ORC6L)	43700.9	71667.8	95018.4
	Growth Factors and Gene Transcription
		NM_001185	alpha-2-glycoprotein 1, zinc-binding (AZGP1)	1093.97	1435.5	1998.67
		NM_001769	CD9 molecule (CD9)	13380.8	16386.8	24256.4
		NM_000207	insulin	1422.58	2441.13	2563.12
		NM_001046	solute carrier family 12 (sodium/potassium/chloride transporters), member 2 (SLC12A2)	7835.5	16847.6	45788.3
		NM_001049	somatostatin receptor 1 (SSTR1)	1497.42	1672.94	2424.98
		NM_003260	transducin-like enhancer of split 2 (E(sp1) homolog, Drosophila) (TLE2)	2898.02	3393.9	7746.68
		NM_014323	POZ (BTB) and AT hook containing zinc finger 1 (PATZ1)	47534.7	63390.3	144795
	Others
		NM_005957	5,10-methylenetetrahydrofolate reductase (MTHFR)	1783.55	2827.12	2971.1
		NM_006010	arginine-rich protein (ARMET)	11593.7	16035.5	23282.7
		NM_012193	frizzled homolog 4 (Drosophila) (FZD4)	2710.94	6566.09	13548.4
		NM_012413	glutaminyl-peptide cyclotransferase (glutaminyl cyclase)(QPCT)	32551.5	32577.1	51816.5
		NM_002110	hemopoietic cell kinase (HCK)	1325.25	1542.04	2517.87
		NM_000017	short chain acyl-coa dehydrogenase (ACADS)	4962.95	8668.08	20025.8
		NM_018412	suppression of tumorigenicity 7 (ST7)	29861.2	50849.1	81721.5
